# Supplementary material for: Habitat use in south-west European skinks (genus Chalcides)
Source: PeerJ. 2018 Jan 12;6:e4274. doi: 10.7717/peerj.4274 (PMC5768165; doi:10.7717/peerj.4274)
Supplement: Data S1 [file peerj-06-4274-s001.xls]

## Sheet: Sheet1
Site	Sps	Latitude	Longitude	Elevation	Annual temperature	Aridity index	Sand	Clay	Soil depth	Wood sps density	Herb sps density	Wood density(0.2)	Wood density (0.4)	Wood density (0.6)	Wood density (0.8)	Herb density (0.2)	Herb density (0.4)	Herb density (0.6)	Herb density (0.8)	Soil exposure	Rock exposure	Litter depth	Distance to forest	Stumps	Trees DBH75	Stones	Canopy cover	Needleleaved trees	Deciduous trees	Perennial trees	Needleleaved bush	Deciduous bush	Perennial bushes	subaphyla bush	Perennial equisetum	Perennial fern	Semi-perennial fern	Annual grass	Biennial grass	Perennial grass	Semi-perennial grass	Deciduous liana	Perennial liana	Semi-deciduous liana	Sub-shrub	Suffrutex
Rascafría	CBE	40.86	-3.85	1601	7.8	0.6895	57	16	1021	0	4	0	0	0	0	35	0	5	0	0	50	1	44	0	0	8	0	1.03	0	0	0	4.12	19.59	0	0	0	10.31	10.31	0	53.61	10.31	1.03	0	0	0	0
El Espinar	CBE	40.73	-4.18	1298	9.6	0.532	56	18	893	2	3	4	0	2	0	11	0	0	0	5	40	0	21.3	0	0	2	0	2.99	0	1.49	5.97	0	32.84	0	0	0	0	8.96	0	7.46	0	0	0	0	0	31.34
Peguerinos	CST	40.65	-4.24	1491	8.6	0.595	53	20	1630	0	3	0	0	0	0	60	0	0	0	0	5	0	71.54	0	0	1	0	0	1.35	0	0	2.7	29.73	0	0	0	5.41	5.41	0	9.46	33.78	6.76	0	5.41	0	0
Robledondo	CBE	40.6	-4.23	1174	10.3	0.4801	44	20	1560	0	3	0	0	0	0	8	0	0	0	15	40	1	19.76	0	0	3	0	0	0.94	0	2.83	1.89	26.42	0	0	0	0	7.55	0	40.57	0	1.89	0	14.15	0	3.77
Losar de la Vera	CBE	40.13	-5.6	643	14.1	0.3737	48	21	1398	1	4	3	0	0	0	48	0	0	0	5	60	0	209.5	0	0	6	0	0	0.93	0	1.87	0.93	23.36	0.93	0	0	6.54	3.74	0	11.21	0	0	0	14.95	0	35.51
Valdehúncar	CST	39.83	-5.52	369	15.6	0.3316	56	17	337	0	4	0	0	0	0	38	2	0	0	0	10	0	83.17	0	0	4	0	0	0	0.77	0	0	0	8.76	0	0	0	79.12	0	10.05	0	0	0	0	0	1.29
Jerte	CBE	40.2	-5.77	572	14.3	0.3991	50	19	1631	3	1	2	0	0	6	7	0	0	0	25	60	1	3.3	0	0	6	10	0	15.06	0	0	0	58.43	0	0	1.81	0	0	0	4.82	0	0	0	0	0	19.88
Gredos	CBE	40.17	-5.6	1373	10.1	0.6273	57	18	1124	1	2	1	0	0	0	2	0	0	0	10	70	0	81.21	0	0	13	0	0	0.74	0.74	0	0	28.89	24.44	0	0	0	0	0	5.93	0	0	0	0	0	39.26
Losar de la Vera	CST	40.13	-5.61	510	14.1	0.3737	49	20	1081	0	3	0	0	0	0	30	0	0	0	0	5	0	9.59	0	1	1	10	0	6.37	0	0	0.64	0	0	0	0	0.64	17.2	0	53.5	0	1.27	6.37	14.01	0	0
Losar de la Vera	CST	40.11	-5.61	479	14.7	0.346	50	18	830	0	3	0	0	0	0	60	0	2	0	0	0	0	87.33	0	0	0	0	0	0.24	0	0	0	0	0	0	0	1.44	10.82	0	63.46	24.04	0	0	0	0	0
Castilblanco	CST	39.3	-5.08	448	15.6	0.3535	41	20	431	0	2	0	0	0	0	65	0	0	0	0	0	0	309.54	0	0	0	0	0	0	3.23	0	0	27.42	1.08	0	0	0	38.71	0	29.03	0	0	0.54	0	0	0
Obejo	CBE	38.08	-4.84	615	16.1	0.4896	42	21	620	0	1	0	0	0	0	9	0	0	0	40	20	0	94.63	0	0	8	0	0	0	4.85	0	0	0.65	1.29	0	0	0	85.11	3.24	4.85	0	0	0	0	0	0
Calblanque	CBE	37.61	-0.73	4	18.2	0.2569	39	29	1548	1	3	0	0	0	1	5	0	0	0	30	10	0	1000	0	0	2	0	0	0.66	0	0	0	16	0	0	0	0	36	1.33	18	0	0	0	0	0	26
Cabo de Gata	CBE	36.73	-2.17	174	17.4	0.2418	38	32	1249	3	2	2	0	1	0	5	0	0	0	40	40	0	1000	0	0	12	0	0	0	0	0	0	17.58	0	0	0	0	6.06	0	24.24	0	0	0	0	0	52.12
Velefique	CBE	37.19	-2.4	907	14	0.3894	37	26	431	0	4	0	0	0	0	10	0	0	2	10	25	0	1000	0	1	6	10	0	1.63	4.3	0	0	2.15	1.61	0	0	0	51.61	0	32.26	0	0	0	0	0	6.45
El Torcal	CBE	36.96	-4.54	1214	12.6	0.6625	36	27	1598	0	6	0	0	0	0	20	0	0	0	5	40	0	63.36	0	0	4	0	0	0.4	0.4	0	1.21	6.05	0	0	0	0	66.94	0	18.55	0	0.4	0	1.61	0	4.44
El Torcal	CST	36.96	-4.54	1214	12.6	0.6625	36	27	1598	0	6	0	0	0	0	20	0	0	0	5	40	0	63.36	0	0	4	0	0	0.4	0.4	0	1.21	6.05	0	0	0	0	66.94	0	18.55	0	0.4	0	1.61	0	4.44
Marbella	CBE	36.49	-4.75	10	17.1	0.5235	40	29	1747	0	1	0	0	0	0	3	0	0	0	75	1	0	163.89	0	0	2	0	0	0	0	0	0	13.38	0	0	0	0	10.56	0	35.92	10.56	0	0	0	0	29.58
San Fernando	CBE	36.43	-6.23	-1	17.9	0.6122	44	28	2053	1	4	0	0	1	0	8	0	0	0	20	5	0	1000	0	0	1	0	0	0	0	0	0	8.08	4.71	0	0	0	8.42	0.67	59.93	0	0	0	0	0	18.18
Matalascañas	CBE	37.04	-6.56	36	17.8	0.4664	52	22	1304	3	4	0	1	0	1	40	0	0	0	10	5	0	42.54	0	0	2	0	4.6	0	0	0	0	11.66	0	0	0	0	57.98	0	1.23	0	0	0	0	0	24.54
Monchique	CBE	37.32	-8.6	777	12.9	0.7703	39	27	1039	2	3	0	2	0	0	60	0	0	0	0	10	0	134.64	0	0	10	0	0	0	0	0	0.38	3.05	1.53	0	0	24.81	15.27	0	16.41	15.27	0	0	17.18	0	6.11
Monchique	CST	37.32	-8.6	777	12.9	0.7703	39	27	1039	2	3	0	2	0	0	60	0	0	0	0	10	0	134.64	0	0	10	0	0	0	0	0	0.38	3.05	1.53	0	0	24.81	15.27	0	16.41	15.27	0	0	17.18	0	6.11
Carrapateira	CBE	37.19	-8.9	7	16.7	0.4625	45	27	1785	1	4	0	0	0	1	4	0	0	0	30	5	0	1000	0	0	1	0	0	0	0	0	0	11.96	0	0	0	0	16.85	0	38.59	0	0	0	0	0	32.61
Odemira	CST	37.55	-8.68	141	16.4	0.5032	48	22	1410	1	5	3	0	0	0	40	3	0	0	5	0	1	56.47	1	0	0	0	0	0	2	0	0	3.2	0	0	0	0	60.8	0	30	0	0.8	0	1.2	0	2
Sines	CBE	38.05	-8.82	21	17	0.5347	49	24	1776	2	2	1	1	0	0	3	0	0	0	50	5	0	54.71	0	0	1	0	0	0	0	0	0	8.42	2.97	0	0	0	5.94	0	36.14	0	0	0	0	0	46.53
Sines	CST	38.07	-8.78	10	17.1	0.5235	47	22	1332	0	4	0	0	0	0	40	2	1	0	5	0	0	7.8	0	1	0	20	0	4	0	0	1.14	0	0	2.29	0	0	37.71	0	36.57	0	0	0	0	0	8.57
Fátima	CST	39.62	-8.63	258	15.1	0.8946	40	24	1138	0	3	0	0	0	0	40	0	0	0	0	10	0	10.68	0	0	5	0	0	0.43	4.35	0	0	33.04	0	0	0	0	34.35	0	23.91	0	0	2.17	0.43	0.87	0.43
Aldeia	CST	41.78	-8.73	275	13.4	1.6294	45	21	1442	0	3	0	0	0	0	14	7	0	0	5	30	0	398.19	0	0	6	0	0	0	1	0	0.5	0	0	0	5.47	25.87	4.48	0	25.87	0	0	0	13.43	3.98	19.4
Louro	CST	42.75	-9.09	6	14.7	1.3371	39	24	1951	1	5	1	0	0	0	22	0	0	0	20	40	0	7.35	0	0	10	0	0	0	0	0	6.02	3.01	0	0	0.75	7.52	17.29	1.5	48.12	0	0	0	0.75	0	15.04
Louro	CBE	42.75	-9.09	6	14.7	1.3371	39	24	1951	1	5	1	0	0	0	22	0	0	0	20	40	0	7.35	0	0	10	0	0	0	0	0	6.02	3.01	0	0	0.75	7.52	17.29	1.5	48.12	0	0	0	0.75	0	15.04
Saldaña de Burgos	CST	42.26	-3.67	887	10.5	0.5866	32	26	2112	1	3	2	0	0	0	60	0	0	0	10	20	0	1000	0	0	8	0	0	0.48	1.43	0	0	21.9	0	0	0	0	0	0	37.14	4.76	0.48	0	0	12.38	21.43
Torme	CST	42.99	-3.56	622	11.4	1.0796	34	26	1283	1	5	0	1	0	0	60	0	0	0	1	5	0	27.82	0	0	2	0	0	3.23	4.61	2.76	3.69	10.14	0	0	0	0	0.46	0.46	59.91	0	4.15	0	0	1.84	8.76
Valvenedizo	CST	41.3	-3.07	1235	9.7	0.567	42	23	1778	1	4	1	0	0	0	20	0	0	0	30	25	0	1000	0	0	2	0	0	0	0	0.93	0.47	16.82	3.74	0	0	0	19.16	0	10.75	18.69	1.4	0	0	0	28.04
Venta del Aire	CBE	40.11	-0.72	914	11.9	0.5047	41	24	1366	1	4	2	0	0	0	15	0	0	0	10	50	0	41.74	0	0	15	0	0	0	0	0	0	3.11	0	0	0	0	4.67	0	49.03	0	0	0	0	2.33	40.85
Zucaina	CBE	40.14	-0.44	906	12	0.5472	33	27	1264	0	7	0	0	0	0	30	10	0	0	5	50	0	190.31	2	0	11	0	0	0	1.9	0.63	0	0	0	0	0	0	60.13	0	27.85	0	0.63	0	0	0	8.86
Penyagolosa	CBE	40.25	-0.36	1301	9.7	0.743	41	22	1019	1	5	1	0	0	0	15	1	0	0	20	50	0	6.23	0	0	12	0	2.09	0	0.35	0.7	1.39	3.48	0	0	0	0	0	0	37.63	7.67	1.74	0	0	5.92	39.02
El Boixar	CBE	40.69	0.17	1157	10.4	0.7551	35	27	1070	1	3	1	0	0	0	17	0	0	0	40	20	1	6.7	1	1	5	0	2.37	0	0	1.19	0	7.51	0	0	0	0	3.95	0	37.94	0	2.37	0	0.4	0	44.27
La Sénia	CBE	40.67	0.26	390	14.8	0.5542	37	27	1236	2	3	0	2	0	0	3	0	0	1	20	40	1	3.5	3	1	3	20	2.35	2.35	0	0	0	10.98	0	0	0	0	1.96	0	57.25	0	0	4.31	0	0	20.78
Sant Carles de la Ràpita	CBE	40.63	0.57	147	16.5	0.541	36	29	940	0	3	0	0	0	0	10	0	0	2	25	20	0	11.09	0	0	6	0	0.82	0.41	6.61	0	0	19.42	0	0	0	0	5.79	0	51.65	0.41	0	6.61	0	0	8.26
Olot	CST	42.15	2.51	564	12.8	1.0385	34	25	1211	1	5	1	0	0	0	60	0	3	0	5	40	0	11.4	0	0	11	0	0	5.32	1.42	0.71	9.93	0.71	0	0	1.77	0	13.12	0	56.74	0	1.06	2.48	3.55	0	1.77
Cap de Creus	CST	42.26	3.22	18	15.7	0.6196	48	23	1291	1	3	0	1	0	0	15	2	0	0	10	10	0	15.52	1	1	13	0	1.22	3.46	5.3	0.41	4.48	6.92	3.67	0	0	0	27.09	0.61	35.03	0	0	2.04	3.26	0	6.52
Vilajuïga	CST	42.33	3.1	42	15.5	0.6267	37	23	1078	1	5	0	0	1	0	30	3	1	0	10	5	1	310.65	0	1	2	0	0	0.47	2.56	0	2.56	12.59	2.33	0	0	0	22.38	1.4	36.76	0	1.4	0.7	3.96	0	11.89
Mont Ventoux	CST	44.17	5.18	841	9.5	1.0369	35	27	1624	1	5	5	0	0	0	20	0	0	0	5	40	0	35.93	0	0	22	0	0.9	1.43	0.54	0.54	1.25	13.98	0	0	0	0	4.12	0	42.29	3.58	0.18	0	0	0	31.18
Girona	CST	42	2.84	174	15	0.8389	43	23	1536	0	3	0	0	0	0	20	0	6	0	10	5	0	38.59	0	0	0	0	0.27	2.92	4.77	0	6.37	15.92	2.39	0	1.59	0	37.67	0	20.16	0	0	3.49	0.8	0	3.71
La Vall d'en Bas	CST	42.16	2.4	886	11.2	1.0971	40	22	1262	2	2	2	0	0	0	38	0	0	0	0	10	0	45.56	0	0	8	0	0	1.84	3.08	0.62	13.85	12.62	0	0	0	0	12.92	0	37.23	0	0.31	0.62	13.54	0	3.38
Espolla	CST	42.4	2.98	153	15	0.6709	41	22	898	1	2	0	0	1	0	20	0	10	0	5	0	0	58.4	0	0	2	0	0	0	3.45	0	5.75	29.12	0.57	0	0	0	21.07	0	28.35	0	0.96	0.38	4.02	0	6.32
Llancà	CST	42.35	3.14	19	15.7	0.6126	41	24	1092	1	4	1	0	0	0	29	4	0	1	20	30	0	28.5	0	0	5	0	0.14	2.4	1.41	0	0	18.48	0.14	0	0	0	16.78	0	53.31	0	2.12	0.28	2.12	0	2.82
Empuriabrava	CST	42.24	3.11	1	15.9	0.605	31	28	1570	0	3	0	0	0	0	10	0	20	0	5	0	0	233.43	0	1	0	0	0	4.55	0	0	1.6	0.27	0.27	0	0	0	33.42	0	52.67	0	0	0	4.01	0	3.21
Los Belones	CBE	37.6	-0.83	144	17.6	0.2728	39	30	801	1	1	0	9	0	0	5	2	1	0	60	5	0	64.56	12	0	0	0	2.2	0	2.93	0	0	27.87	0	0	0	0	9.78	3.17	24.21	0	0	0	0	8.07	16.87
